# Supplementary material for: Application of grey feed forward back propagation-neural network model based on wavelet denoising to predict the residual settlement of goafs
Source: PLoS One. 2023 May 4;18(5):e0281471. doi: 10.1371/journal.pone.0281471 (PMC10159359; doi:10.1371/journal.pone.0281471)
Supplement: S1 File — (ZIP) [file pone.0281471.s001.zip › Code-script-and-database-of-BP-neural-network-main/README.md]

# Code-script-and-database-of-Matlab
