# Supplementary material for: Application of grey feed forward back propagation-neural network model based on wavelet denoising to predict the residual settlement of goafs
Source: PLoS One. 2023 May 4;18(5):e0281471. doi: 10.1371/journal.pone.0281471 (PMC10159359; doi:10.1371/journal.pone.0281471)
Supplement: S1 File — (ZIP) [file pone.0281471.s001.zip › Code-script-and-database-of-BP-neural-network-main/Readme2]

% Solve an Input-Output Fitting problem with a Neural Network
% Script generated by Neural Fitting app
% Created 19-Aug-2022 21:22:32
%
% This script assumes these variables are defined:
%
%   input - input data.
%   output - target data.

x = input';
t = output';

% Choose a Training Function
% For a list of all training functions type: help nntrain
% 'trainlm' is usually fastest.
% 'trainbr' takes longer but may be better for challenging problems.
% 'trainscg' uses less memory. Suitable in low memory situations.
trainFcn = 'trainlm';  % Levenberg-Marquardt backpropagation.

% Create a Fitting Network
hiddenLayerSize = 7;
net = fitnet(hiddenLayerSize,trainFcn);

% Setup Division of Data for Training, Validation, Testing
net.divideParam.trainRatio = 70/100;
net.divideParam.valRatio = 15/100;
net.divideParam.testRatio = 15/100;

% Train the Network
[net,tr] = train(net,x,t);

% Test the Network
y = net(x);
e = gsubtract(t,y);
performance = perform(net,t,y)

% View the Network
view(net)

% Plots
% Uncomment these lines to enable various plots.
%figure, plotperform(tr)
%figure, plottrainstate(tr)
%figure, ploterrhist(e)
%figure, plotregression(t,y)
%figure, plotfit(net,x,t)
