# Supplementary material for: Application of grey feed forward back propagation-neural network model based on wavelet denoising to predict the residual settlement of goafs
Source: PLoS One. 2023 May 4;18(5):e0281471. doi: 10.1371/journal.pone.0281471 (PMC10159359; doi:10.1371/journal.pone.0281471)
Supplement: S1 File — (ZIP) [file pone.0281471.s001.zip › Code-script-and-database-of-BP-neural-network-main/Training Data.xlsx]

## Sheet: Sheet1
1	2	3	4	5	6	7	8	9	10	11	12	13	14	15	16	17	18	19	20	21	22	23	24	25	26	27	28	29	30	31	32	33	34	35	36	37	38	39
0	0	0	0	0	0	0	0	0	0	0	0	0	0	0	0	0	0	0	0	0	0	0	0	0	0	0	0	0	0	0	0	0	0	0	0	0	0	0
-18.415	-22.765	-32.625	-41.035	-55.68	-71.92	-84.1	-101.645	-112.52	-117.015	-133.545	-130.79	-143.985	-141.375	-149.495	-155.15	-164.575	-179.51	-222.575	-239.54	-238.815	-241.715	-244.76	-240	-234	-232	-233.53	-220.987	-220.26	-164.45	-116.483	-92.4	-85.8	-81.75	-71.28	-63.6	-54	-52.2	-50
-28.84	-38.36	-55.58	-68.32	-90.86	-118.3	-138.18	-167.44	-187.46	-197.12	-226.1	-221.9	-220.08	-232.96	-242.06	-261.1	-279.16	-301.98	-365.82	-391.02	-397.6	-408.52	-412.3	-395	-383	-374	-346.06	-321.975	-301.473	-234.6	-178.843	-165	-134.2	-127.53	-122.04	-114.48	-88	-83	-78
-40.23	-52.785	-80.19	-104.22	-141.615	-182.79	-213.57	-261.495	-292.95	-307.935	-356.13	-354.375	-355.86	-360.585	-364.905	-401.76	-431.73	-469.125	-565.515	-607.5	-630.99	-641.655	-633.96	-513	-493	-483	-439.23	-419.399	-317.469	-272.55	-190.609	-172.7	-145.2	-141.7	-145.8	-128.26	-102	-96	-83
-48.75	-64.48	-96.98	-129.87	-173.94	-224.77	-262.73	-323.18	-362.31	-381.68	-441.48	-438.75	-437.32	-443.56	-455.78	-496.34	-529.62	-584.09	-698.49	-748.93	-776.62	-783.78	-788.58	-645	-596	-585	-538.45	-518.012	-391.299	-334.65	-209.435	-181.5	-169.4	-159.14	-165.24	-153.7	-118	-113	-96
-55.375	-73.625	-108.875	-135	-184.875	-238.5	-278.75	-341.875	-389.125	-410.375	-474.5	-473.625	-471.25	-471	-476.125	-516.125	-562.375	-629.875	-743.625	-798.375	-839.75	-850.625	-819.125	-779	-701	-681	-643.72	-605.931	-472.512	-403.65	-244.733	-211.2	-204.6	-188.57	-189	-173.84	-137	-126	-106
-60.72	-79.68	-117.6	-148.92	-203.4	-262.68	-307.08	-376.44	-422.28	-445.68	-515.88	-513.12	-515.88	-518.76	-530.76	-575.64	-620.64	-682.92	-817.08	-879.12	-909.12	-927.6	-905.28	-903	-812	-780	-739.31	-696.227	-552.495	-478.4	-285.914	-244.2	-240.9	-221.27	-214.92	-197.16	-158	-147	-123
-65.665	-80.5	-121.785	-144.9	-209.53	-269.675	-315.215	-386.055	-433.435	-458.045	-529.23	-526.7	-527.965	-532.22	-544.41	-570.17	-633.65	-704.03	-842.03	-903.21	-935.985	-981.28	-953.215	-942.2	-924	-896	-808.28	-771.077	-606.636	-545.1	-343.567	-294.8	-273.9	-256.15	-240.84	-225.78	-180	-166	-141
-70.18	-91.63	-131.78	-158.07	-231.11	-294.69	-344.52	-421.41	-473	-500.06	-579.48	-576.4	-576.95	-581.68	-584.43	-606.87	-693	-766.81	-916.96	-986.26	-1021.46	-1039.28	-1009.31	-974	-950	-934	-884.51	-780.582	-639.86	-591.1	-417.693	-354.2	-330	-303.02	-271.08	-248.04	-207	-193	-166
-74.942	-98.686	-138.224	-176.914	-244.118	-313.866	-366.866	-449.334	-504.772	-533.286	-618.086	-616.814	-617.662	-619.994	-625.718	-683.594	-741.894	-820.864	-975.624	-1048.87	-1091.06	-1112.36	-1072.4	-1068.6	-1041	-980	-926.86	-799.591	-665.701	-609.5	-465.934	-416.9	-392.7	-356.43	-305.64	-283.02	-247	-228	-193
-80.478	-101.796	-147.186	-185.436	-253.266	-326.196	-381.276	-466.752	-525.096	-555.594	-643.824	-636.888	-642.396	-644.13	-667.59	-714.612	-772.446	-854.964	-1016.12	-1090.89	-1137.4	-1155.25	-1125.37	-1117	-1100	-1015	-995.83	-844.739	-719.842	-640.55	-520.057	-462	-446.6	-421.83	-346.68	-316.94	-277	-266	-214
-82.8	-105	-150.2	-189.1	-257.6	-331.6	-387.7	-473.9	-531.4	-561.5	-648.8	-646.2	-647.1	-657.7	-666.6	-732	-793.7	-867.4	-1040.3	-1111.5	-1152.6	-1166.9	-1152.5	-1143	-1125	-1050	-1014.8	-856.62	-739.53	-684.25	-587.123	-515.9	-485.1	-463.25	-384.48	-355.1	-310	-296	-233
